# Supplementary material for: Antioxidant and Anticancer Mechanisms of Unique Polyphenols in Camellia ptilophylla: Focus on Gallocatechin-3,5-di-O-gallate and 1,2,4,6-Tetra-O-galloyl-β-D-glucopyranose
Source: Molecules. 2025 Apr 25;30(9):1919. doi: 10.3390/molecules30091919 (PMC12073820; doi:10.3390/molecules30091919)
Supplement: Supplementary file 1 [file molecules-30-01919-s001.zip]

Archive with 1 entries (1 files):
- molecules-3546089-supplementary.pdf
